# Supplementary material for: Analysis of the Mitochondrial Dynamics in NAFLD: Drp1 as a Marker of Inflammation and Fibrosis
Source: Int J Mol Sci. 2025 Jul 30;26(15):7373. doi: 10.3390/ijms26157373 (PMC12347318; doi:10.3390/ijms26157373)
Supplement: Supplementary file 1 [file ijms-26-07373-s001.zip]

Archive with 2 entries (2 files):
- Supplemental figures.pdf
- Supplemental Table S1.xlsx
