# Supplementary material for: Analysis of the Mitochondrial Dynamics in NAFLD: Drp1 as a Marker of Inflammation and Fibrosis
Source: Int J Mol Sci. 2025 Jul 30;26(15):7373. doi: 10.3390/ijms26157373 (PMC12347318; doi:10.3390/ijms26157373)
Supplement: Supplementary file 1 [file ijms-26-07373-s001.zip › Supplemental Table S1.xlsx]

## Sheet: Training
training:GSE48452	mitochondrial functions	N-A1359-06	N-A1359-11	N-A1359-18	N-A1359-26	N-A1359-27	N-A1359-32	N-A1359-33	N-A1359-34	N-A1359-35	N-A1359-37	N-A1359-39	N-A1359-44	N-A1359-46	N-A1359-55	N-A1359-59	N-A1359-61	N-A1359-62	N-A1649-11	mean	standard deviation	coefficient of variation	unlog			S-A1359-17	S-A1359-19	S-A1359-20	S-A1359-30	S-A1359-53	S-A1359-56	S-A1359-60	S-A1359-63	S-A1649-01	S-A1649-03	S-A1649-05	S-A1649-06	S-A1649-08	S-A1649-12	mean	standard deviation	coefficient of variation	unlog		Fold Change
	groups	NASH	NASH	NASH	NASH	NASH	NASH	NASH	NASH	NASH	NASH	NASH	NASH	NASH	NASH	NASH	NASH	NASH	NASH	NASH	NASH	NASH	NASH			steatosis	steatosis	steatosis	steatosis	steatosis	steatosis	steatosis	steatosis	steatosis	steatosis	steatosis	steatosis	steatosis	steatosis	Steatosis	steatosis	Steatosis	Steatosis		NASH/Steatosis
CTSK	mitophagy	6.46427	6.95088	6.18054	6.2907	6.4885	6.56557	6.6436	7.52265	6.37059	6.25365	6.75258	6.18723	6.57463	6.77467	6.07968	6.40485	6.19459	5.50913	6.45602	0.417793	6.47137	87.792			6.18624	5.49272	5.54857	6.02609	5.79297	6.29559	6.02102	6.18335	6.49298	5.86198	5.76069	6.60822	5.31572	6.25859	5.98891	0.380631	6.3556	63.5099		1.38234
DCN	fission	9.16037	9.56795	9.49824	9.43402	10.039	10.3831	10.6038	9.64889	9.40099	9.21347	9.86926	9.72956	9.57546	9.83336	9.414	9.95084	9.67043	8.87943	9.65956	0.420042	4.34846	808.755			9.5784	9.37911	9.26898	8.85339	9.39079	9.49558	9.16172	9.24649	9.05462	8.97487	9.07004	9.34942	8.8597	9.06719	9.19645	0.227336	2.472	586.688		1.37851
ANXA5	mitophagy	7.86161	9.14508	9.53958	9.47732	9.75306	9.34174	9.63987	9.57468	9.38567	9.38793	9.95771	9.2791	9.32086	9.63663	8.89562	9.49472	9.54727	9.51023	9.37493	0.443737	4.73323	663.948			9.16069	8.62441	9.4886	9.0657	8.67929	8.77249	8.73384	9.70965	9.27171	7.82791	9.03918	9.43133	9.07467	8.81025	8.97784	0.464832	5.17755	504.195		1.31685
DNM1L	fission	6.44716	6.96142	6.76764	7.05791	7.19224	7.56739	7.44041	6.74718	7.16383	7.20948	7.37767	7.01255	6.7242	6.81763	7.22247	6.87627	7.08566	6.70559	7.02093	0.292555	4.1669	129.87			6.54746	6.84593	6.95212	6.33395	6.8007	7.05307	6.94856	7.03513	6.63126	6.34846	6.29639	6.65593	6.40078	6.61889	6.67633	0.267817	4.01143	102.276		1.2698
DNM1L	mitophagy	6.44716	6.96142	6.76764	7.05791	7.19224	7.56739	7.44041	6.74718	7.16383	7.20948	7.37767	7.01255	6.7242	6.81763	7.22247	6.87627	7.08566	6.70559	7.02093	0.292555	4.1669	129.87			6.54746	6.84593	6.95212	6.33395	6.8007	7.05307	6.94856	7.03513	6.63126	6.34846	6.29639	6.65593	6.40078	6.61889	6.67633	0.267817	4.01143	102.276		1.2698
BCL2A1	fusion	4.04266	4.30644	5.04681	4.13658	4.39609	4.05327	4.56088	4.30988	5.622	4.74254	4.71597	4.80473	4.56355	5.06187	4.69756	4.51292	4.21189	4.50411	4.57165	0.401077	8.77314	23.7796			4.41257	4.20608	4.59678	3.81125	4.34846	4.02319	3.91093	4.16479	4.21374	3.63013	4.75544	4.30134	4.83479	4.43416	4.26026	0.344469	8.08564	19.1631		1.2409
PFKP	mitophagy	3.95087	4.51707	4.56322	4.34565	4.7681	5.52721	6.56447	4.79862	4.59326	4.56447	4.85279	4.74966	4.97404	4.77896	4.89348	5.01588	4.68719	4.21586	4.79782	0.555732	11.583	27.8156			4.54746	4.43582	4.53136	4.60433	4.67391	4.50224	4.36492	4.97801	4.33777	3.87277	4.60433	4.42158	4.43023	4.54381	4.48918	0.238126	5.30445	22.4584		1.23854
CDK1	fission	2.134	2.11388	2.49768	3.04828	3.12725	2.54935	3.45152	2.66309	2.53544	2.29291	2.79863	3.19926	2.47062	2.15719	3.07861	3.16256	2.50036	2.12489	2.66142	0.426867	16.0391	6.32654			2.4368	2.32672	2.67056	2.19283	2.51593	2.1159	2.49209	2.90932	2.38091	2.16177	2.11953	2.36654	2.19861	2.13585	2.35881	0.233431	9.89613	5.12948		1.23337
LMCD1	mitophagy	5.68886	6.11771	6.17631	5.44281	5.67225	6.62097	6.62814	5.90759	6.93588	5.72931	5.69655	5.77578	6.66595	6.20762	5.38424	5.913	5.55906	5.54031	5.98124	0.467318	7.81306	63.1732			5.58276	6.05943	5.92401	5.64725	5.55328	5.98682	5.65373	6.05283	5.47919	5.58724	5.66569	5.50997	5.32132	5.60994	5.6881	0.227801	4.00486	51.5573		1.2253
TSPO	mitophagy	6.14984	6.23834	6.40687	6.42702	6.50864	6.7956	6.75659	6.62054	6.42692	6.77483	6.19281	6.1111	6.50337	6.28257	6.39031	6.82938	6.14704	7.01059	6.47624	0.27033	4.17417	89.0314			5.90567	5.91928	6.36301	6.2531	6.12281	6.23452	5.8815	6.09539	6.15519	5.75946	5.92591	6.48949	7.12721	6.42549	6.18986	0.348459	5.62951	73.0018		1.21958
BAX	fission	6.45393	7.28712	6.16764	6.28397	6.65562	6.91716	6.61506	6.75137	6.15529	6.39492	6.48263	5.90028	7.05223	6.86453	6.23008	6.43248	6.57763	6.62852	6.54725	0.346488	5.29212	93.5228			6.29021	6.23981	5.97271	6.55869	6.01354	6.41248	6.16968	6.29849	6.28412	5.85514	6.62082	6.4827	6.21957	6.30083	6.26563	0.217298	3.46809	76.9382		1.21556
BAX	fusion	6.45393	7.28712	6.16764	6.28397	6.65562	6.91716	6.61506	6.75137	6.15529	6.39492	6.48263	5.90028	7.05223	6.86453	6.23008	6.43248	6.57763	6.62852	6.54725	0.346488	5.29212	93.5228			6.29021	6.23981	5.97271	6.55869	6.01354	6.41248	6.16968	6.29849	6.28412	5.85514	6.62082	6.4827	6.21957	6.30083	6.26563	0.217298	3.46809	76.9382		1.21556
NUP93	mitophagy	6.25809	6.31783	6.35152	6.73909	6.55929	6.60513	6.51633	6.74651	6.30586	6.71125	6.73147	6.45143	6.31752	6.74254	6.47623	6.43128	6.61024	5.92923	6.48894	0.219345	3.3803	89.8182			6.33901	6.48744	6.37654	5.89847	6.09003	6.52014	6.27644	6.68707	6.48621	5.91831	6.15778	6.2895	5.51252	5.92701	6.21189	0.315976	5.08663	74.1251		1.21171
SFRP4	mitophagy	3.28001	3.35343	3.13331	3.33082	3.86639	3.94556	3.33547	4.27056	3.25659	3.26581	4.23447	3.19256	4.79387	3.87973	3.05077	3.31906	3.54252	3.20167	3.56959	0.484532	13.5739	11.8728			3.3832	3.41419	3.16209	3.57987	3.23471	3.07494	3.43966	3.20084	3.16216	3.04518	3.58182	3.32162	3.07732	3.46468	3.29588	0.18436	5.59365	9.82105		1.20891
CHCHD3	fusion	7.71097	7.44023	7.69597	7.96568	8.06075	8.13331	8.04511	7.89123	7.3794	7.53429	8.02525	7.46454	8.02684	7.77146	7.98851	7.88705	7.9928	7.43278	7.80256	0.254511	3.26189	223.257			7.40766	7.75549	7.8849	7.13995	7.63325	7.48649	7.48716	7.8681	7.40805	7.17377	7.44615	7.70806	7.40591	7.69072	7.5354	0.23104	3.06606	185.516		1.20344
TMEM39A	mitophagy	7.23768	6.73978	7.91026	7.79788	7.60754	7.74173	7.34903	7.40497	7.24786	7.38776	7.66683	7.0718	7.71635	7.72856	7.76286	7.81033	7.83177	7.14348	7.50869	0.324783	4.32543	182.113			6.86101	7.15208	7.49574	7.36102	7.44495	6.80959	7.57913	7.54715	7.41703	7.14458	6.49442	7.4724	7.05976	7.57833	7.24408	0.335705	4.6342	151.596		1.20131
ATG12	mitophagy	5.98113	6.42546	6.12212	6.06676	6.206	5.80048	5.97364	6.17861	5.87566	6.02021	6.23979	6.23614	6.07047	6.09289	6.06668	5.9598	5.98661	5.66983	6.05402	0.17507	2.89181	66.4417			6.00839	6.33553	5.98726	5.95102	6.01471	6.24408	6.32066	5.74192	5.59659	5.54208	4.7009	5.21493	5.80656	5.6306	5.79252	0.44653	7.70874	55.427		1.19872
BNIP3L	mitophagy	8.56667	8.73773	9.13059	9.22574	9.34108	9.17186	9.13758	8.99743	9.21884	9.17123	9.12552	9.50372	8.60425	9.15735	9.44657	9.21167	9.10299	8.32978	9.06559	0.31098	3.43034	535.814			9.16384	8.98911	9.16092	8.1979	8.97446	8.9329	8.5037	9.08359	8.80533	8.48129	8.63306	8.651	8.84898	8.83515	8.80437	0.281792	3.20059	447.075		1.19849
PI4K2A	mitophagy	6.26702	5.86281	6.32818	6.84934	7.09675	6.52389	6.55279	6.71167	6.7756	6.8325	6.70811	6.67199	5.94439	6.77886	6.86963	6.88308	6.97618	6.67102	6.62799	0.334884	5.05258	98.9062			6.01767	6.73757	6.75096	6.42848	6.09431	6.06523	6.09293	7.04163	6.15935	5.8583	6.30618	6.45933	6.81232	6.46955	6.37813	0.353818	5.54736	83.1778		1.18909
OPTN	mitophagy	8.59932	8.35218	8.02893	8.00316	7.96903	8.14518	8.522	8.29711	8.06333	8.12728	8.62725	8.17087	8.37031	7.89897	8.07925	7.90591	7.89473	7.52381	8.14326	0.280819	3.44849	282.725			7.99791	8.07634	8.10644	7.81516	8.12305	8.38605	8.06751	8.14444	7.80315	7.49097	7.59087	7.7271	7.59004	7.695	7.901	0.26378	3.33857	239.022		1.18284
BOC	mitophagy	3.4628	3.57439	3.91698	3.51019	4.2865	4.42657	3.99333	4.2304	3.98536	3.66634	3.58086	3.80311	4.9883	3.87526	3.97572	3.99782	3.84069	3.88891	3.94464	0.370623	9.39561	15.3977			3.55699	3.8897	3.61595	3.85922	3.6973	4.11241	3.41293	3.81291	3.65325	3.42314	3.96356	3.48184	3.51847	4.03724	3.71678	0.23084	6.21076	13.1481		1.1711
WIPI1	mitophagy	7.7914	8.03407	8.04607	7.98712	8.32974	8.18725	8.49316	8.34577	8.24054	8.21254	8.55175	8.15585	8.08461	8.65165	8.39084	8.13112	8.03498	7.64455	8.18406	0.254929	3.11495	290.835			7.85892	7.83648	8.44679	8.08211	7.39749	7.93323	7.54748	8.17961	8.03427	7.62512	8.20278	8.17798	7.84599	8.26225	7.95932	0.296303	3.72272	248.883		1.16856
DDHD1	fission	5.65301	6.20955	6.22008	6.35477	6.57532	6.77035	6.65635	6.23105	6.56228	6.73371	6.78574	7.19026	6.32204	6.53057	6.50081	6.46713	6.30372	5.69563	6.43124	0.370013	5.75337	86.2973			6.1173	6.25342	6.2942	5.9259	6.57998	6.56436	6.74706	6.86472	6.09598	5.8096	5.77171	6.03623	5.90036	5.96103	6.2087	0.354236	5.70547	73.9616		1.16679
MRPS10	mitophagy	7.28654	7.22771	7.128	7.46639	7.41459	7.28477	7.45895	7.32135	6.8454	7.36038	7.70971	6.84935	7.1855	7.20969	7.2304	7.07679	7.2685	7.33432	7.2588	0.207301	2.85586	153.149			7.04813	7.2147	7.1125	6.40175	7.25922	7.42296	7.35873	7.22211	7.05412	7.34968	6.53116	6.86254	6.74029	6.96541	7.03881	0.310651	4.41341	131.49		1.16473
RPL28	mitophagy	7.58151	7.11036	7.16288	7.23553	7.38036	7.28003	7.12249	7.1694	7.02685	7.23195	7.12523	6.88106	6.92218	7.20763	7.15581	7.36174	7.13958	7.3915	7.19367	0.168972	2.3489	146.39			6.86069	7.45806	7.12883	7.14139	6.93199	6.55505	6.60855	7.01778	6.85961	7.46762	6.55149	6.97258	7.31041	6.81492	6.97707	0.301982	4.3282	125.982		1.16199
SQSTM1	mitophagy	8.88082	8.66727	8.04519	8.0567	7.87411	8.70783	8.83493	8.82586	8.34633	8.1031	9.02433	8.32318	8.44406	8.0346	8.13004	8.20483	8.26658	8.75774	8.41819	0.356548	4.23545	342.081			8.12026	8.32296	7.94343	8.13598	8.13982	8.2379	8.21755	7.83562	8.21548	8.11331	8.35161	8.43455	8.44937	8.32508	8.20306	0.173869	2.11957	294.692		1.16081
NME2	mitophagy	9.7002	10.0423	9.70996	9.72584	9.59983	9.82352	10.2151	10.0176	9.27048	9.5931	9.80745	9.61358	10.1038	9.62517	9.57142	9.62569	9.59763	9.65168	9.73858	0.230233	2.36413	854.286			9.56809	9.49474	9.77537	9.46572	9.55575	9.82465	9.53786	9.59221	9.62472	9.32624	9.37728	9.26012	9.61171	9.32729	9.52441	0.164649	1.7287	736.433		1.16003
SH3GLB1	fission	7.57713	7.33884	8.06865	8.07771	8.11098	7.8512	8.09625	7.87072	7.89814	7.80588	8.10648	8.31025	7.69265	7.98807	7.93664	7.77384	7.79579	7.2278	7.86261	0.275553	3.5046	232.746			8.11818	7.75557	7.83574	7.26711	7.98877	8.27778	7.76781	8.08898	7.46302	7.3361	6.862	7.33897	7.66678	7.36967	7.65261	0.397768	5.19781	201.217		1.15669
HDAC6	mitophagy	8.4063	8.54129	8.05847	8.30065	8.17544	8.31881	8.51797	8.42854	8.02216	7.98932	8.31646	7.86858	8.41451	8.12233	7.97925	8.28381	8.25429	8.18168	8.23221	0.195398	2.37358	300.707			7.81811	8.24129	7.76508	8.33672	7.69949	7.8072	7.71278	8.15294	8.47444	8.11385	8.27971	8.19823	7.74205	8.01858	8.02575	0.264054	3.29009	260.61		1.15386
NME2	mitophagy	9.6717	10.0136	9.65443	9.73281	9.58255	9.82387	10.1986	10.012	9.16292	9.65821	9.80027	9.60463	9.9953	9.61927	9.5545	9.6143	9.58633	9.7348	9.72333	0.231774	2.38369	845.308			9.54072	9.47436	9.71234	9.46438	9.54817	9.85792	9.52149	9.59042	9.63581	9.31533	9.3698	9.25973	9.60117	9.43881	9.5236	0.157175	1.65037	736.021		1.14848
NME2	mitophagy	9.68186	10.0231	9.66616	9.76837	9.58878	9.80412	10.1727	10.0455	9.20075	9.58528	9.79645	9.47327	10.0396	9.61831	9.53808	9.60336	9.58559	9.69	9.71562	0.238374	2.45352	840.802			9.56765	9.46712	9.75398	9.4677	9.53302	9.87216	9.52234	9.59977	9.59454	9.33978	9.41715	9.23439	9.59924	9.35794	9.52334	0.165408	1.73687	735.888		1.14257
RUVBL1	mitophagy	7.0589	7.16541	6.93271	7.03093	6.98882	6.96913	7.0892	6.93271	6.6773	6.95159	7.2019	7.15654	6.83566	7.0774	6.72136	6.55284	6.98758	6.83698	6.95372	0.174961	2.51607	123.959			6.93669	6.9468	6.97269	6.65478	6.94808	7.16224	6.97048	6.85827	6.5059	6.60349	6.67607	6.65941	6.26017	6.51428	6.7621	0.246503	3.64536	108.541		1.14205
STOM	mitophagy	9.92805	10.1843	10.6211	10.2153	10.3648	10.3493	10.3223	10.1993	10.3403	10.0108	9.99428	10.2988	10.204	10.5546	10.1085	10.2819	10.4098	10.3815	10.2649	0.182404	1.77697	1230.42			10.3	9.90246	10.2586	9.61731	10.3715	9.90099	9.82282	10.1007	10.0169	9.94841	9.91407	10.2534	10.6142	10.0371	10.0756	0.259484	2.57537	1079.1		1.14023
NME2	mitophagy	9.68264	10.0339	9.67927	9.71889	9.58788	9.81563	10.174	10.0633	9.15417	9.61007	9.79898	9.48326	9.93329	9.61602	9.54553	9.58788	9.5664	9.74574	9.71093	0.239315	2.46438	838.073			9.55166	9.47681	9.71282	9.4932	9.51774	9.8127	9.50894	9.57474	9.591	9.37703	9.425	9.26021	9.59538	9.43881	9.524	0.136891	1.43733	736.225		1.13834
MFN1	fusion	6.57424	6.42311	6.73064	6.81276	7.00716	7.08816	7.14853	6.31274	6.51674	6.86309	7.10756	7.17206	6.5737	6.52386	6.90173	6.53617	6.67487	5.79968	6.70927	0.34942	5.20802	104.638			6.91171	6.77652	6.63425	5.73597	7.17613	7.05138	7.1512	6.77881	6.32419	6.64546	5.85756	6.43076	6.09341	5.8315	6.52849	0.494675	7.57718	92.3147		1.13349
WBP11	mitophagy	8.61798	8.34542	8.69979	8.90104	8.7521	8.77258	8.59679	8.45217	8.80815	8.63686	8.61621	8.6827	8.36641	8.70299	8.88195	8.65859	8.84192	8.6828	8.66758	0.157847	1.82112	406.632			8.44624	8.67641	8.78418	8.05758	8.70993	8.53098	8.58388	8.7179	8.33483	8.33609	8.16576	8.12274	8.86412	8.49115	8.48727	0.255498	3.01036	358.858		1.13313
GDAP1	fission	5.0305	5.00795	4.90878	5.29693	4.91039	5.37399	4.7459	4.68251	4.7759	5.08404	5.36246	5.05997	4.90998	4.4888	4.97326	5.06788	4.96139	5.08534	4.98478	0.227822	4.57036	31.6641			4.44623	4.75557	4.93846	5.21818	5.24631	4.98231	5.176	4.57041	4.53791	4.79842	4.84128	4.57684	4.5542	4.77541	4.81554	0.266822	5.54086	28.1593		1.12446
GDAP1	fusion	5.0305	5.00795	4.90878	5.29693	4.91039	5.37399	4.7459	4.68251	4.7759	5.08404	5.36246	5.05997	4.90998	4.4888	4.97326	5.06788	4.96139	5.08534	4.98478	0.227822	4.57036	31.6641			4.44623	4.75557	4.93846	5.21818	5.24631	4.98231	5.176	4.57041	4.53791	4.79842	4.84128	4.57684	4.5542	4.77541	4.81554	0.266822	5.54086	28.1593		1.12446
PRKAR1B	fission	5.93884	5.94508	5.59884	6.05723	6.19941	5.64711	6.26646	6.22438	5.6287	5.70732	5.87849	6.06337	6.80646	5.59334	6.16946	5.96955	6.30386	6.44786	6.02477	0.327753	5.4401	65.1081			5.9156	5.60957	6.36843	6.50883	5.81443	5.85802	5.75988	5.64794	5.99662	5.70889	5.53622	5.4739	5.95384	5.91593	5.86201	0.29216	4.98396	58.1621		1.11943
DBC1	fission	3.33403	3.23068	4.33785	4.18045	4.01145	3.86395	4.39864	4.30366	3.81771	4.22587	4.00522	4.66502	4.24116	3.68694	3.35645	3.30663	4.19326	4.03044	3.95497	0.422265	10.6768	15.5083			4.87022	4.15434	3.71961	3.35288	3.91843	3.79007	3.82054	3.48414	3.5014	3.80331	3.83764	3.65827	3.57378	3.63849	3.79451	0.36994	9.74936	13.8759		1.11764
MTFR2	fission	2.5382	2.81536	2.84023	2.99561	3.14335	2.51933	3.0632	3.05712	2.79718	3.22847	3.29046	3.35025	2.90901	3.07222	2.70019	2.88288	2.97029	2.4975	2.92616	0.254888	8.71069	7.60084			2.68989	2.67551	2.68766	3.03988	2.87815	3.22395	2.7488	2.52601	2.70567	2.4097	2.75466	3.1029	2.6237	2.68148	2.76771	0.22307	8.05972	6.81027		1.11609
PRKAR1A	fission	8.46073	8.31402	8.98085	9.06461	8.98336	8.93029	9.03973	8.93873	9.26588	9.08306	8.94407	9.15172	8.88609	9.17291	9.19101	9.14629	9.03863	8.60539	8.95541	0.254639	2.84341	496.417			8.95173	9.29191	9.20828	8.44872	8.7747	8.81382	8.53732	8.99539	8.65282	8.30857	8.60528	8.79328	9.03038	8.85227	8.80461	0.280073	3.18098	447.147		1.11019
NOS2	fission	3.64463	4.2379	4.07818	3.79788	4.52148	3.91256	3.93143	3.99974	4.01099	3.72548	4.28209	4.95841	4.55446	4.03219	3.90096	3.94617	3.86513	4.16934	4.08717	0.327109	8.00331	16.9965			3.93179	4.08879	4.04426	4.08781	3.88275	3.73613	3.55799	3.88582	3.94282	3.52545	3.97052	4.25914	4.16617	4.06007	3.93854	0.212823	5.40361	15.3327		1.10852
PID1	fusion	8.38252	8.12869	9.03664	7.93678	8.59089	7.6361	7.87348	7.99324	8.42289	8.37735	7.97773	8.28528	8.6169	8.56596	8.09848	8.30785	8.08578	7.76519	8.22676	0.350167	4.25644	299.573			8.21669	7.45291	8.48064	8.34823	8.441	8.37913	8.26211	8.79794	8.22457	8.01563	7.67391	7.37741	7.64108	7.9081	8.0871	0.422253	5.22132	271.931		1.10165
OPA1	fission	8.07226	7.97138	8.27047	8.32319	8.38931	8.52998	8.57926	7.99542	8.14924	8.25869	8.72709	8.75851	8.09691	8.15894	8.14481	8.06762	8.00903	8.15958	8.25898	0.245344	2.97063	306.339			8.1653	8.46162	8.18098	7.80705	8.59957	8.67053	8.47458	8.27923	7.88395	8.01142	7.675	7.81712	8.06025	7.64216	8.12348	0.338955	4.17253	278.877		1.09847
OPA1	fusion	8.07226	7.97138	8.27047	8.32319	8.38931	8.52998	8.57926	7.99542	8.14924	8.25869	8.72709	8.75851	8.09691	8.15894	8.14481	8.06762	8.00903	8.15958	8.25898	0.245344	2.97063	306.339			8.1653	8.46162	8.18098	7.80705	8.59957	8.67053	8.47458	8.27923	7.88395	8.01142	7.675	7.81712	8.06025	7.64216	8.12348	0.338955	4.17253	278.877		1.09847
GGNBP1	fission	3.36907	3.96029	3.82368	3.70848	3.80659	3.64623	3.43067	3.67185	3.41838	3.94833	3.72759	4.18657	4.28634	3.69263	3.84984	3.72518	3.69128	4.09237	3.77974	0.250318	6.62263	13.7346			3.69128	3.73626	3.82316	4.26602	3.77235	3.97417	3.48502	3.56217	3.09184	3.62087	3.82134	3.18501	3.37469	3.62358	3.64484	0.304793	8.36233	12.5085		1.09802
BCL2L1	fission	8.3443	8.11375	7.69252	7.96414	7.97459	8.43773	8.67802	8.07904	8.09837	8.20564	8.23777	7.96122	8.34874	8.17284	7.96765	8.12386	7.99392	8.31237	8.15036	0.224142	2.75009	284.121			7.82385	8.25761	8.01104	7.89788	7.93773	7.82064	7.83232	8.18348	7.88502	8.57714	7.9571	8.24557	7.88768	8.03245	8.02497	0.218239	2.7195	260.469		1.09081
COX10	fission	6.2868	6.27924	6.66566	7.1914	6.67934	6.92197	6.98046	6.83402	6.53075	6.64712	7.0739	7.07381	6.48432	6.76337	6.7707	7.12113	6.75922	6.7211	6.76579	0.266417	3.93771	108.82			6.52016	6.81458	6.64004	6.64182	6.71785	6.58986	7.09819	6.75724	6.93603	6.76822	5.99787	6.6048	6.66086	6.45892	6.6576	0.251708	3.78075	100.957		1.07788
MFF	fission	8.35637	8.08679	8.2329	8.41839	8.546	8.47512	8.44332	8.45846	8.29874	8.56862	8.5054	8.70626	8.42333	8.42764	8.48838	8.36774	8.46387	7.92368	8.3995	0.179086	2.13211	337.677			8.17266	8.38636	8.33929	7.67425	8.49525	8.36048	8.8598	8.53151	8.17838	8.35665	7.97344	8.25266	8.26101	8.2564	8.29272	0.271052	3.26856	313.588		1.07682
MFF	fusion	8.35637	8.08679	8.2329	8.41839	8.546	8.47512	8.44332	8.45846	8.29874	8.56862	8.5054	8.70626	8.42333	8.42764	8.48838	8.36774	8.46387	7.92368	8.3995	0.179086	2.13211	337.677			8.17266	8.38636	8.33929	7.67425	8.49525	8.36048	8.8598	8.53151	8.17838	8.35665	7.97344	8.25266	8.26101	8.2564	8.29272	0.271052	3.26856	313.588		1.07682
SENP5	fission	7.48771	7.47563	7.34467	7.32343	7.31531	7.3956	7.6308	7.12513	7.12872	7.0731	7.73912	7.3041	7.28578	7.15235	7.30989	7.36083	7.33247	6.91119	7.31643	0.197758	2.70293	159.392			7.34429	7.15698	7.37743	6.97249	7.62526	7.68533	7.50367	7.40865	7.08306	7.08235	6.75303	7.04534	6.89716	7.11194	7.21764	0.277956	3.85107	148.842		1.07088
VAT1	fusion	7.35803	7.39206	7.31473	7.48111	7.38075	7.45974	7.87465	7.3033	7.23593	7.17854	7.33066	7.23756	7.1398	7.25482	7.48969	7.66594	7.40546	7.43625	7.3855	0.175989	2.3829	167.208			7.10338	7.60912	7.39104	7.59058	7.27609	6.76222	6.73865	7.70422	7.28577	6.84851	6.96436	7.59668	7.72012	7.42876	7.28711	0.349801	4.80028	156.184		1.07058
FAM73B	fusion	5.79273	5.54339	5.35846	5.30403	5.26422	5.09602	5.22129	5.21706	5.41314	5.14321	5.5437	5.08117	5.7181	5.40574	5.52381	5.06446	5.62589	5.72956	5.39144	0.234878	4.35649	41.9746			5.57666	5.61844	5.42606	6.20911	5.56511	5.44854	5.23263	5.71324	5.35869	5.523	5.6479	5.53504	5.46733	5.38013	5.55013	0.228019	4.10835	46.8551		0.895838
ST20	fusion	7.68828	6.80034	7.74165	7.82854	7.7041	7.18103	7.26251	7.29623	8.00649	7.74747	7.76789	6.84217	7.08853	7.66384	7.59377	7.45517	7.22769	7.56713	7.47016	0.345092	4.61961	177.313			7.73643	7.66817	7.8012	7.38908	7.84871	8.11667	7.9637	7.09356	7.65973	7.3703	7.96974	7.35167	8.06677	7.46301	7.67848	0.30771	4.00743	204.858		0.865542
STAT2	fission	8.33112	8.41484	7.70632	8.06851	7.47605	7.89852	7.6406	7.82035	7.81986	7.93593	7.63995	7.34962	8.1706	8.01483	8.22866	7.98261	8.04831	7.80311	7.90832	0.2849	3.60254	240.238			8.24945	7.91263	8.35051	8.26486	7.77844	8.12852	8.42312	8.03039	8.85281	8.46938	7.70674	8.3209	7.8631	8.14827	8.17851	0.308798	3.77572	289.719		0.829211
DHODH	fission	7.30713	7.43394	7.50672	7.22126	6.98176	6.42884	6.34912	7.53497	7.46743	7.74509	6.92989	6.96885	7.4845	7.29381	7.44265	6.75382	7.57162	7.30835	7.20721	0.393394	5.45834	147.77			7.4744	7.39147	7.64751	7.69285	7.59194	8.35197	7.71697	7.65415	7.82763	7.46813	7.38285	7.12739	7.64272	7.52809	7.60701	0.277113	3.64287	194.956		0.757965
